# Supplementary material for: Upper urinary tract stone disease in patients with poor performance status: active stone removal or conservative management?
Source: BMC Urol. 2017 Nov 16;17:103. doi: 10.1186/s12894-017-0293-4 (PMC5691806; doi:10.1186/s12894-017-0293-4)
Supplement: Additional file 1: Table S1. — The demographics and stone characteristics of patients, de-identified raw data. (XLSX 23 kb) [file 12894_2017_293_MOESM1_ESM.xlsx]

## Sheet: Sheet1
Hospital	Age ranges	Sex(M/F)	ECOG PS(3/4)	History of urolothiasis	Stone location(R:kidney U:ureter RU:kidney and ureter)	Side(right/left/bil)	Stone maximum diameter (mm)	Stone number(single/multiple)	coexisting acute pyelonephritis	Stone removal	Treatment(URS/SWL/PCNL/conservative)	urinary drainage(stent/nephrostomy/none)	Complications	residual stone	stone recurrence	stone-related event	dead or alive	stone related death	Myocardial infarction (0/1)	Congestive heart failure(0/1)	Peripheral vascular disease (0/1)	Cerebrovascular disease(0/1)	Dementia(0/1)	Chronic pulmonary disease(0/1)	Connective tissue disease (0/1)	Pepic ulcer disease (0/1)	Mild liver disease(0/1)	Diabetes without end-oragan damage(0/1)	Hemiplegia(0/2)	Moderate or severe renal disease(0/2)	Diabetes with end-organ damage (0/2)	Tumors without metastasis(0/2)	Leukemia(0/2)	Lymphoma(0/2)	Moderate or severe liver disease(0/3)	Metastatic solid tumor(0/6)	AIDS(0/6)	CCI	Serum Cre on admission
D	30s	F	4	without	R	bil	40	multiple	with	with	PCNL	nephrostomy		with	without	without	alive	No	0	0	0	0	0	0	1	0	0	0	2	0	0	0	0	0	0	0	0	3	2.81
R	30s	M	4	without	R	right	13	single	with	with	URS	stent		without	with	with	alive	No	0	0	0	0	0	1	0	0	1	0	2	0	0	0	0	0	0	0	0	4	1.93
D	40s	M	3	without	RU	left	11	multiple	with	with	PCNL	none		without	without	without	alive	No	0	0	0	0	0	0	0	0	0	0	0	0	0	2	0	0	0	0	0	2	2.88
D	40s	M	4	with	R	bil	13	multiple	without	with	URS	none		with	without	without	alive	No	0	0	0	0	0	1	0	0	1	0	2	0	0	0	0	0	0	0	0	4	2.55
H	40s	F	3	with	U	left	10	single	with	with	SWL	stent		with	with	with	alive	No	0	0	0	0	0	0	0	0	0	0	2	0	0	0	0	0	0	0	0	2	0.7
D	40s	M	4	without	RU	left	13	multiple	with	with	URS	stent		with	with	with	alive	No	0	0	0	0	0	0	0	0	0	0	2	0	0	0	0	0	0	0	0	2	1.16
D	40s	F	4	with	R	left	38	single	without	with	PCNL	none	pyelonephritis	with	with	with	alive	No	0	0	0	0	0	0	0	0	0	0	2	0	0	0	0	0	0	0	0	2	0.77
D	40s	M	4	without	U	left	16	single	without	with	URS	stent		without	without	without	alive	No	0	0	0	0	0	0	0	0	0	0	0	0	0	0	0	0	0	0	0	0	2.1
D	50s	M	4	with	U	left	12	single	with	with	URS	stent		without	without	without	alive	No	0	0	0	0	0	0	0	0	0	0	2	0	0	0	0	0	0	0	0	2	1.3
R	50s	M	4	without	U	left	9	single	with	with	URS	stent		without	without	without	alive	No	0	0	0	1	1	0	0	0	1	0	2	0	0	0	0	0	0	0	0	5	0.64
D	60s	F	3	without	R	left	14	single	without	with	SWL	none		without	without	without	alive	No	0	0	0	1	0	0	0	0	0	1	0	0	0	0	0	0	0	0	0	2	2.79
D	60s	F	4	with	U	bil	11	multiple	with	with	URS	stent		without	without	without	alive	No	0	0	0	0	0	0	1	0	0	0	2	0	0	0	0	0	0	0	0	3	0.98
K	60s	F	4	without	R	right	40	single	without	with	Nephrectomy	none		without	without	without	alive	No	0	0	0	0	0	0	0	0	0	0	2	0	0	0	0	0	0	0	0	2	0.58
D	60s	F	4	without	R	right	18	multiple	with	with	SWL	stent		with	with	with	alive	No	0	0	0	0	1	0	0	1	0	0	0	0	0	0	0	0	0	0	0	2	1.81
D	60s	M	4	with	R	left	27	multiple	with	without	conservative	nephrostomy					alive	No	0	0	0	0	0	1	0	0	0	0	2	0	0	0	0	0	0	0	0	3	0.65
H	60s	M	3	without	U	bil	7	multiple	with	with	URS	stent		without	without	without	alive	No	0	0	0	0	0	0	0	0	1	0	0	0	0	0	0	0	0	0	0	1	1.03
R	60s	M	4	with	RU	right	9	multiple	with	with	URS	stent		with	with	without	alive	No	0	0	0	1	0	0	0	0	0	0	0	2	0	2	0	0	0	0	0	5	0.54
R	70s	F	3	without	RU	bil	13	multiple	with	with	URS	left:nephrostomy, right:stent	pyelonephritis	without	with	without	dead	No	0	0	0	1	1	0	0	0	1	0	0	0	0	0	0	0	0	0	0	3	1.1
D	70s	M	4	with	R	right	16	single	with	with	URS	stent	pyelonephritis	without	without	without	alive	No	0	0	0	0	0	0	0	0	0	0	2	0	0	0	0	0	0	0	0	2	1.16
D	70s	F	3	with	U	right	8	single	with	with	URS	stent		without	without	without	alive	No	0	0	0	1	0	0	0	0	0	1	0	0	0	0	0	0	0	0	0	2	0.78
D	70s	F	3	without	RU	right	12	multiple	without	with	URS	stent		without	without	without	alive	No	0	0	0	0	0	0	0	0	0	1	0	0	0	2	0	0	0	0	0	3	0.72
D	70s	M	3	with	U	left	9	multiple	with	with	URS	stent		without	without	without	alive	No	1	0	0	0	0	0	0	0	0	1	0	2	0	0	0	0	0	0	0	4	0.72
D	70s	F	3	with	R	left	53	single	without	with	PCNL	none	pseudoaneurysm	with	without	without	dead	No	0	0	0	1	0	0	0	1	0	0	2	0	0	0	0	0	0	0	0	4	0.74
D	70s	M	4	without	U	bil	14	multiple	without	with	URS	nephrostomy		without	without	without	alive	No	0	0	0	0	0	1	0	0	0	1	0	0	0	0	0	0	0	0	0	2	1.12
H	70s	F	4	without	U	left	7	single	with	with	URS	stent		without	without	without	alive	No	0	0	0	1	1	0	0	1	0	0	0	0	0	2	0	0	0	0	0	5	0.51
D	70s	F	4	without	RU	bil	11	multiple	with	with	URS	nephrostomy	pyelonephritis	without	without	without	dead	No	0	1	0	0	0	0	1	0	0	1	0	0	0	0	0	0	0	0	0	3	2.08
D	70s	F	3	without	U	left	5	single	without	with	URS	none		without	without	without	dead	No	0	0	0	0	0	0	0	0	0	1	0	0	0	0	0	0	0	0	0	1	2.25
D	70s	F	4	without	U	right	15	single	with	with	URS	stent		without	without	without	alive	No	0	0	0	1	1	0	0	0	0	0	0	0	0	0	0	0	0	0	0	2	1.38
K	70s	F	4	with	U	left	12	single	with	without	conservative	stent					dead	Yes	0	0	0	0	0	0	0	0	0	0	0	0	0	0	0	0	0	0	0	0	0.73
D	70s	F	3	without	RU	right	10	multiple	with	with	URS	stent		without	without	without	alive	No	0	0	0	0	1	0	0	0	0	0	0	0	0	2	0	0	0	0	0	3	1.95
R	70s	M	3	without	R	right	15	multiple	with	with	URS	stent		with	without	without	alive	No	0	0	0	0	0	0	0	0	1	0	0	2	0	2	0	0	0	0	0	5	3.31
D	80s	M	4	without	U	right	8	single	with	with	URS	stent		without	without	without	alive	No	0	0	0	1	0	0	0	0	0	0	2	0	0	0	0	0	0	0	0	3	3.83
D	80s	F	4	without	U	right	13	multiple	without	with	SWL	none	pyelonephritis	without	with	with	dead	Yes	0	0	0	0	1	0	1	0	0	0	2	0	0	0	0	0	0	0	0	4	0.87
D	80s	F	4	without	U	right	9	multiple	with	with	PCNL	nephrostomy		without	without	without	alive	No	0	0	0	1	0	0	0	0	0	0	2	0	0	2	0	0	0	0	0	5	1.83
R	80s	M	4	without	U	left	17	single	with	with	URS	nephrostomy		without	without	without	dead	No	0	0	0	0	1	0	0	0	1	0	0	2	0	0	0	0	0	0	0	4	3.53
H	80s	M	4	with	RU	left	20	multiple	with	without	conservative	stent					dead	Yes	1	0	0	1	0	0	0	0	0	0	0	0	0	0	0	0	0	0	0	2	0.54
D	80s	M	4	with	RU	right	17	multiple	with	with	PCNL	nephrostomy		without	without	without	alive	No	0	0	0	0	0	0	0	0	0	0	2	0	0	0	0	0	0	0	0	2	0.93
R	80s	M	3	without	U	left	2	single	without	with	URS	none		without	without	without	alive	No	0	0	0	0	0	0	0	0	0	0	0	2	2	2	0	0	0	0	0	6	1.25
H	80s	F	4	without	RU	left	30	multiple	with	without	conservative	stent					alive	No	0	0	0	0	0	0	0	0	0	0	0	0	0	0	0	0	0	0	0	0	0.82
K	80s	F	3	without	U	right	4	single	with	without	conservative	none					alive	No	0	0	0	0	0	0	0	0	0	0	0	0	0	0	0	0	0	0	0	0	3.54
D	80s	F	4	without	U	left	10	multiple	with	without	conservative	stent					dead	No	1	1	0	0	0	0	0	0	0	0	0	0	0	0	0	0	0	0	0	2	1.66
D	80s	F	4	without	U	left	10	single	with	with	SWL	stent		without	with	without	alive	No	0	1	0	1	0	0	0	0	0	1	0	0	0	0	0	0	0	0	0	3	0.71
H	80s	Ｆ	3	with	R	left	12	multiple	with	with	URS	stent		without	without	without	alive	No	0	0	0	0	0	0	0	0	0	1	0	0	0	0	0	0	0	0	0	1	0.99
D	80s	M	4	without	U	left	6	multiple	with	without	conservative	stent					alive	No	0	0	0	0	0	1	0	1	0	0	0	0	0	2	0	0	0	0	0	4	0.75
D	80s	F	4	without	R	right	35	multiple	with	without	conservative	nephrostomy					alive	No	0	0	0	0	1	0	0	0	0	0	0	0	0	0	0	0	0	0	0	1	1.27
D	80s	F	4	without	R	left	10	single	with	with	URS	stent		without	without	without	dead	No	0	0	0	1	1	0	0	0	0	0	0	0	0	0	0	0	0	0	0	2	2.26
H	80s	Ｆ	4	with	U	right	12	multiple	with	with	URS	stent		without	without	without	dead	No	1	1	0	1	0	0	0	0	0	0	0	0	0	0	0	0	0	0	0	3	0.63
D	80s	M	4	without	U	right	6	single	without	without	conservative	stent					dead	No	0	0	0	0	1	0	0	0	1	0	0	2	0	2	0	0	0	0	0	6	0.89
K	80s	F	3	without	U	left	10	single	with	without	conservative	stent					dead	No	0	0	0	0	1	0	0	0	0	1	2	0	0	0	0	0	0	0	0	4	1.15
K	80s	F	4	without	U	right	16	multiple	with	without	conservative	stent					dead	Yes	0	0	0	1	0	0	0	0	0	0	2	0	0	0	0	0	0	0	0	3	4.85
D	80s	F	4	without	RU	left	9	multiple	with	with	URS	stent		without	with	with	alive	No	0	0	0	0	1	0	1	0	0	0	0	0	0	0	0	0	0	0	0	2	0.46
D	80s	F	4	without	U	right	10	multiple	with	with	URS	stent		without	without	without	alive	No	0	0	0	0	0	0	0	0	0	0	0	0	0	0	0	0	0	0	0	0	1.25
H	80s	Ｆ	4	without	U	left	8	multiple	with	with	URS	stent		without	with	without	dead	No	0	0	0	1	0	0	0	0	0	1	0	0	0	0	0	0	0	0	0	2	0.89
D	80s	M	4	without	U	left	12	single	with	with	URS	nephrostomy		with	without	without	alive	No	0	0	0	0	1	0	0	0	0	0	0	0	0	0	0	0	0	0	0	1	0.46
D	80s	F	4	without	U	right	8	multiple	with	without	conservative	stent					dead	Yes	0	1	1	0	0	0	0	0	0	0	0	0	0	0	0	0	0	0	0	2	1.2
D	80s	F	4	with	U	right	17	single	with	with	URS	stent		without	with	with	alive	No	0	0	0	0	0	0	0	0	0	0	0	0	0	0	0	0	0	0	0	0	0.46
D	80s	F	4	without	U	left	8	single	with	with	URS	stent	pyelonephritis	without	without	without	dead	No	0	0	0	0	0	0	0	0	0	0	0	0	0	0	0	0	0	0	0	0	0.83
R	80s	F	4	without	RU	right	31	multiple	with	without	conservative	nephrostomy					dead	No	0	1	0	1	1	0	1	0	1	1	0	2	0	0	0	0	0	0	0	8	1.36
D	80s	F	4	without	U	right	20	single	with	without	conservative	stent					dead	Yes	0	0	1	0	0	0	1	0	0	0	0	0	0	0	0	0	0	0	0	2	1.46
K	80s	F	4	without	U	left	8	single	with	without	conservative	stent					dead	Yes	0	0	0	0	1	0	0	0	0	0	0	0	0	0	0	0	0	0	0	1	0.62
D	80s	F	4	without	U	right	11	multiple	with	without	conservative	none					dead	Yes	0	0	0	1	1	0	0	0	0	1	2	0	0	0	0	0	0	0	0	5	0.53
D	80s	F	3	without	U	right	13	single	with	with	URS	stent		without	without	without	alive	No	1	0	0	0	0	0	0	0	0	1	0	0	0	0	0	0	0	0	0	2	0.58
R	80s	F	4	without	U	left	9	single	with	without	conservative	stent					alive	No	0	1	0	0	1	0	0	0	1	0	0	0	0	0	0	0	0	0	0	3	0.77
R	80s	F	4	without	U	left	8	multiple	with	with	URS	stent		without	without	without	alive	No	0	0	0	1	1	0	0	0	1	0	0	0	0	0	0	0	0	0	0	3	0.57
D	90s	M	4	without	R	left	10	single	with	with	SWL	stent		with	without	without	dead	No	0	0	0	1	0	0	0	0	0	0	2	0	0	0	0	0	0	0	0	3	2.93
H	90s	Ｆ	4	without	U	left	13	multiple	with	with	URS	stent	pyelonephritis	without	without	without	alive	No	1	0	0	0	1	0	0	0	0	0	0	0	0	0	0	0	0	0	0	2	0.71
K	90s	F	3	without	U	right	20	multiple	with	without	conservative	stent					dead	No	0	0	0	1	0	0	0	0	0	0	0	0	0	0	0	0	0	0	0	1	0.44
H	90s	F	4	with	R	right	25	single	with	without	conservative	stent					dead	No	0	0	0	0	0	0	0	0	0	0	0	0	0	0	0	0	0	0	0	0	0.47
D	90s	F	4	with	U	right	6	multiple	with	with	URS	stent	pyelonephritis	without	without	without	alive	No	0	0	0	0	0	0	0	0	0	1	0	0	0	0	0	0	0	0	0	1	5.49
D	90s	F	4	without	R	right	12	multiple	with	with	URS	stent		without	without	without	alive	No	0	0	0	1	1	0	0	0	1	0	0	0	0	0	0	0	0	0	0	3	1.28
D	90s	F	3	with	RU	left	8	multiple	without	with	URS	stent		without	without	without	alive	No	0	0	0	0	0	0	0	0	0	0	0	0	0	0	0	0	0	0	0	0	0.33
K	90s	F	4	without	U	right	4	single	with	without	conservative	none					alive	No	0	0	0	1	1	0	0	0	0	0	0	0	0	0	0	0	0	0	0	2	1.04
K	90s	F	4	without	U	right	10	multiple	with	without	conservative	stent					dead	No	0	0	1	0	1	0	0	0	0	1	0	0	0	0	0	0	0	0	0	3	3.05
D	90s	F	4	without	U	left	10	multiple	with	without	conservative	none					dead	Yes	0	1	0	1	0	0	0	0	0	1	2	2	0	0	0	0	0	0	0	7	0.65
